# Supplementary material for: A stochastically curtailed two-arm randomised phase II trial design for binary outcomes
Source: Pharm Stat. Author manuscript; Available in PMC 2022 Jan 5. (PMC7612167; doi:10.1002/pst.2067)
Supplement: Code [file EMS140635-supplement-Code.zip]

Archive with 6 entries (6 files):
- pst2067-sup-0001-supinfo1.rdata
- pst2067-sup-0002-supinfo2.r
- pst2067-sup-0003-supinfo3.r
- pst2067-sup-0004-supinfo4.r
- pst2067-sup-0005-supinfo5.r
- pst2067-sup-0006-supinfo6.r
