# Supplementary material for: A stochastically curtailed two-arm randomised phase II trial design for binary outcomes
Source: Pharm Stat. Author manuscript; Available in PMC 2022 Jan 5. (PMC7612167; doi:10.1002/pst.2067)
Supplement: Code [file EMS140635-supplement-Code.zip › pst2067-sup-0003-supinfo3.r]

####
#### These functions are used to run the code that finds the designs used.
#### The function used to find designs in the manuscript is findSCdesSlow.
#### However, a faster command, findSCdes, finds stochastically curtailed designs 
#### more quickly (10x) at the expense of potentially missing some designs.
####
   
rmDominatedDesigns <- function(df, essh0="EssH0", essh1="Ess", n="n"){
    discard <- rep(NA, nrow(df))
    if("tbl_df" %in% class(df)){
        essh0.vec <- df[[essh0]]
        essh1.vec <- df[[essh1]]
        n.vec <- df[[n]]     
      for(i in 1:nrow(df)){
        discard[i] <-  any(essh0.vec[i] > essh0.vec & essh1.vec[i] > essh1.vec & n.vec[i] >= n.vec)
      }
    } else {
        essh0.vec <- df[, essh0]
        essh1.vec <- df[, essh1]
        n.vec <- df[, n]
        for(i in 1:nrow(df)){
          discard[i] <- any(essh0.vec[i] > essh0.vec & essh1.vec[i] > essh1.vec & n.vec[i] >= n.vec)
        }
      }
    newdf <- df[discard==FALSE,,drop=FALSE]
    newdf
}


find2armBlockOCs <- function(n,r, Bsize, mat, theta0, theta1, power, alpha, pat.cols, prob.vec, prob.vec.p0, blank.mat, zero.mat){
######################## UPDATE CP MATRIX USING THETA0/1 VALUES:
for(i in (n+r+1):1){  
  for(j in pat.cols){  # Only look every Bsize patients (no need to look at final col)
    if(i-1<=j){ # Condition: Sm<=m
      newcp <- sum(prob.vec*mat[i:(i+Bsize), j+Bsize])
      if(newcp > theta1) mat[i,j] <- 1
      if(newcp < theta0) mat[i,j] <- 0
      if(newcp <= theta1 & newcp >= theta0) mat[i,j] <- newcp
    } 
  }
}


###### STOP if design is pointless, i.e either failure or success is not possible:


# IF DESIGN GUARANTEES FAILURE (==0) or SUCCESS (==2) at n=C:
first.cohort <- sum(mat[,Bsize], na.rm = T)

if(first.cohort==Bsize+1){
  return(c(n, r, Bsize, 1, 1,  NA, NA, theta0, theta1, NA))
}

if(first.cohort==0){
  return(c(n, r, Bsize, 0, 0,  NA, NA, theta0, theta1, NA))
}


########################### FIND PROB. OF REACHING EACH POINT:
################# START WITH AN INDICATOR MATRIX OF NON-TERMINAL POINTS:

tp.mat <- blank.mat
tp.mat[which(mat==0 | mat==1)] <- 0
tp.mat[which(mat>0 & mat<1)] <- 1


############ CREATE MATRIX OF "POSSIBLE POINTS" -- IE, LIKE MATRIX OF NON-TERMINAL POINTS ***PLUS*** THE TERMINAL POINTS:
##### THIS WILL BE USED AS AN INDICATOR MATRIX FOR WHICH POINTS TO CALCULATE THE PROB'Y OF REACHING.

# Start with non-terminal points and add the terminal points 
poss.mat <- tp.mat
poss.mat[1:(Bsize+1), Bsize] <- 1 # It is of course possible to reach 0,1,...Bsize after Bsize patients. This line is included in case CP=0 or CP=1 at first check (i.e. m=Bsize)


# Failures first:
fail.mat <- zero.mat

rows.with.cp0 <- which(apply(mat, 1, function(x) {any(x==0, na.rm = T)}))
fail.n <- apply(mat[rows.with.cp0,], 1, which.min)

for(i in 1:length(fail.n)){
  poss.mat[names(fail.n)[i],fail.n[i]] <- 1
  fail.mat[names(fail.n)[i],fail.n[i]] <- 1
}

# Now successes: what are the successful terminal points?
# Points with mat[i,j]==1 AND (0>mat[i,j-2]>1 OR 0>mat[i-1,j-2]>1 OR 0>mat[i-2,j-2]>1)
success.mat <- zero.mat
rows.with.cp1 <- which(apply(mat, 1, function(x) {any(x==1, na.rm = T)}))

# browser()


for(i in rows.with.cp1){
  for(j in seq(Bsize, 2*n, by=Bsize)){
    if(i-1<=j & mat[i,j]==1 & (j==Bsize | any(tp.mat[i:max(1,(i-Bsize)), j-Bsize]==1, na.rm=TRUE))){ # max() condition to take care of cases where 
        # Conditions ensure CP=1 and that it is possible to actually reach the point (tp.mat==1 indicates non terminal point)
        poss.mat[i, j] <- 1
        success.mat[i,j] <- 1
    }
  }
}


######################## PROBABILITY OF REACHING EACH POINT
############################## FIRSTLY, UNDER PT=PT

final.probs.mat <- poss.mat

# First n=Bsize rows (0,1,... Bsize-1) are special cases:
# fill in first column:
final.probs.mat[1:(Bsize+1), Bsize] <- prob.vec


for(i in 1:Bsize){
  row.index <- which(poss.mat[i,]==1)[-1] # First entry (ie first column) has been inputted already, directly above, hence [-1]
  for(j in row.index){
    final.probs.mat[i, j] <- sum(prob.vec[1:i]*final.probs.mat[i:1, j-Bsize]*tp.mat[i:1, j-Bsize])
  }
}


#if(n==16 & r==8) browser()

# For the remaining rows:
for(i in (Bsize+1):nrow(final.probs.mat)){ # Skip first Bsize rows; they have been taken care of above.
  for(j in seq(2*Bsize, 2*n, by=Bsize)){ # skip first column of patients (n=2) -- again, they have been taken care of above.
    if(i-1<=j & poss.mat[i,j]==1){
      final.probs.mat[i,j] <- sum(prob.vec*final.probs.mat[i:(i-Bsize), j-Bsize]*tp.mat[i:(i-Bsize), j-Bsize], na.rm = TRUE)
    } 
  }
}


# IMPORTANT: end early if pwr < power.
# Note 2: Could comment this out to ensure that the final test in undertaken for all runs, not just feasible ones.
prob.success <- final.probs.mat[success.mat==1]
pwr <- sum(prob.success)

if(pwr < power) # | pwr < power+tol )
{
  return(c(n, r, Bsize, NA, pwr,  NA, NA, theta0, theta1, NA))
}


############################## SECONDLY, UNDER PT=PC

final.probs.mat.p0 <- poss.mat

# First n=Bsize rows (0,1,... Bsize-1) are special cases:
# fill in first column:
final.probs.mat.p0[1:(Bsize+1), Bsize] <- prob.vec.p0

for(i in 1:Bsize){
  row.index <- which(poss.mat[i,]==1)[-1] # First entry (ie first column) has been inputted already, directly above, hence [-1]
  for(j in row.index){
    final.probs.mat.p0[i, j] <- sum(prob.vec.p0[1:i]*final.probs.mat.p0[i:1, j-Bsize]*tp.mat[i:1, j-Bsize])
  }
}

# For the remaining rows:
for(i in (Bsize+1):nrow(final.probs.mat.p0)){ # Skip first Bsize rows; they have been taken care of above.
  for(j in seq(2*Bsize, 2*n, by=Bsize)){ # skip first column of patients (n=2) -- again, they have beene taken care of above.
    if(i-1<=j & poss.mat[i,j]==1){
      final.probs.mat.p0[i,j] <- sum(prob.vec.p0*final.probs.mat.p0[i:(i-Bsize), j-Bsize]*tp.mat[i:(i-Bsize), j-Bsize], na.rm = TRUE)
    } 
  }
}


prob.success.p0 <- final.probs.mat.p0[success.mat==1]
typeIerr <- sum(prob.success.p0)

# IMPORTANT: end early if type I error > alpha
# Note 2: Could comment this out to ensure that the final test in undertaken for all runs, not just feasible ones.
if( typeIerr > alpha) # | alpha < alpha-tol)
{
  return(c(n, r, Bsize, typeIerr, pwr,  NA, NA, theta0, theta1, NA))
}


########################## ESS FOR SUCCESS POINTS
success.n <- which(success.mat==1, arr.ind = T)[,"col"] # Note: this is potentially dangerous if this and final.probs.mat[success.mat==1] are found in a different order, though this shouldn't be the case.

success.df <- data.frame(prob=prob.success, prob.p0=prob.success.p0, ess=prob.success*success.n, essH0=prob.success.p0*success.n)


################## ESS FOR FAILURE POINTS
fail.n <- which(fail.mat==1, arr.ind = T)[,"col"] # Note: this is potentially dangerous if this and final.probs.mat[success.mat==1] are found in a different order, though this shouldn't be the case.

prob.fail <- final.probs.mat[fail.mat==1]
prob.fail.p0 <- final.probs.mat.p0[fail.mat==1]

fail.df <- data.frame(prob=prob.fail, prob.p0=prob.fail.p0, ess=prob.fail*fail.n, essH0=prob.fail.p0*fail.n)

all.df <- rbind(fail.df, success.df)

###### CHECK PROBS ALL SUM TO 1
# sum(all.df$prob)

if(sum(all.df$prob)+sum(all.df$prob.p0)-2 > 1e-8)  stop("Total probability of failure + success =/= 1. Something has gone wrong." , call. = FALSE)

ess <- sum(all.df$ess)
essH0 <- sum(all.df$essH0)


############ EFFECTIVE N. THE "EFFECTIVE N" OF A STUDY IS THE "REAL" MAXIMUM SAMPLE SIZE
######## The point is where every Sm for a given m equals zero or one is necessarily where a trial stops

cp.colsums <- apply(mat, 2, function(x) { sum(x==0, na.rm=TRUE)+sum(x==1, na.rm=TRUE)} ) # Sum the CP values that equal zero or one in each column
possible.cps <- apply(mat, 2, function(x) {sum(!is.na(x))})

effective.n <- min(which(cp.colsums==possible.cps))
return(data.frame(n=n, r=r, Bsize=Bsize, typeIerr=typeIerr, pwr=pwr, EssH0=essH0, Ess=ess, theta0=theta0, theta1=theta1, eff.n=effective.n))
}


findSCdesSlow <- function(nmin,
                      nmax,
                      block.size,
                      pc,
                      pt,
                      alpha,
                      power,
                      maxtheta0=NULL,
                      mintheta1=0.7,
                      bounds="ahern",
                      fixed.r=NULL,
                      max.combns=1e6)
####
# Main function, used to find designs. Arguments:
# nmin, nmax: min and max total sample size to search over.
# pc, pt: anticipated response rates on control and treatment arms.
# alpha, power: required levels for type I error and complement of type II error.
# maxtheta0: maximum permitted lower CP threshold (for making a no go decision), denoted theta_F_max in manuscript.
# mintheta1: minimum permitted upper CP threshold  (for making a go decision), denoted theta_E_min in manuscript.
# bounds: restricts the possible values of final stopping boundary r based on the work of A'Hern ("ahern"), ("wald") or neither (NULL).
#         Using either "ahern" or "wald" will considerably speed up the code with little (if any) loss of admissible designs.
#         Further, although "ahern" is more restrictive (and thus faster) than "wald", this also seems to have no negative effect on
#         the number of admissible designs found.
# fixed.r: restricts the possible values of final stopping boundary r to any value(s) chosen. Mostly useful to rerun a particular analysis.
# max.combns: maximum number of CP combinations searched over per (r,N). Reducing this value will greatly improve run time.
####
{
  require(tcltk)
  require(data.table)
  
  Bsize <- block.size 
  
  if(Bsize%%2!=0) stop("Block size must be an even number")
  
  if((2*nmin)%%Bsize!=0) stop("2*nmin must be a multiple of block size")
  if((2*nmax)%%Bsize!=0) stop("2*nmax must be a multiple of block size")
  
  nposs <- seq(from=nmin, to=nmax, by=Bsize/2)
  
  qc <- 1-pc
  qt <- 1-pt
  
  ################ Function for finding the Prob(reponses on treatment + non-responses on control)=0, 1, 2,... Bsize:
  findProbVec <- function(Bsize, pt=pt, qt=qt, pc=pc, qc=qc){
    prob.vec <- rep(NA, Bsize+1)
    for(i in 1:(Bsize+1)){
      positives <- i-1
      full.vec <- expand.grid(rep(list(0:1), Bsize))
      positive.mat <- full.vec[rowSums(full.vec) == positives,]
      negative.mat <- -1*(positive.mat-1)
      
      positive.vec <- rep(c(pt,qc), each=Bsize/2)
      negative.vec <- rep(c(qt,pc), each=Bsize/2)
      
      posneg.mat <- t(t(positive.mat)*positive.vec) + t(t(negative.mat)*negative.vec)
      prob.vec[i] <- sum(apply(posneg.mat, 1, prod))
    }
    if(sum(prob.vec)-1 > 1e-8) stop("Probabilities do not sum to 1.")
    prob.vec
  }
  
  ################ Function for finding the uncurtailed CP matrix:
  
  findBlock2armUncurtailedMatrix <- function(n, r, Bsize, pat.cols, prob.vec){
    
    cpmat <- matrix(3, ncol=2*n, nrow=min(n+r+Bsize+2, 2*n+1))
    rownames(cpmat) <- 0:(nrow(cpmat)-1)
    cpmat[(n+r+2):nrow(cpmat),] <- 1 
    cpmat[1:(n+r+1),2*n] <- 0 # Fail at end
    
    for(i in (n+r+1):1){  
      for(j in pat.cols){  # Only look every C patients (no need to look at final col)
        if(i-1<=j){ # Condition: Sm<=m
          cpmat[i,j] <- ifelse(test=j-(i-1) >= n-r+1, yes=0, no=sum(prob.vec*cpmat[i:(i+Bsize), j+Bsize])) 
          # IF success is not possible (i.e. [total no. of pats-Xa+Ya-Xb] >= n-r+1), THEN set CP to zero. Otherwise, calculate it based on "future" CPs.
        } 
      }
    }
    
    for(i in 3:nrow(cpmat)){
      cpmat[i, 1:(i-2)] <- NA
    }
    cpmat
  }
  
  
  
  prob.vec <- findProbVec(Bsize=Bsize, pt=pt, qt=qt, pc=pc, qc=qc)
  prob.vec.p0 <- findProbVec(Bsize=Bsize, pt=pc, qt=qc, pc=pc, qc=qc)
  
  pat.cols.list <- lapply(nposs, function(x) seq(from=2*x, to=Bsize, by=-Bsize)[-1])
  names(pat.cols.list) <- nposs
  
  if(is.null(maxtheta0)){
    maxtheta0 <- pt
  }
  
  r.list <- list()
  for(i in 1:length(nposs))
  {
    r.list[[i]] <- 0:(nposs[i]-2) # r values: 0 to nposs[i]-2
  }
  
  ns <- NULL
  
  for(i in 1:length(nposs)){
    ns <- c(ns, rep(nposs[i], length(r.list[[i]])))
  }
  
  sc.subset <- data.frame(n=ns, r=unlist(r.list))
  
  if(!is.null(bounds)){
    # Incorporate A'Hern's bounds:
    if(bounds=="ahern")  { 
      #sc.subset <- sc.subset[sc.subset$r >= pc*sc.subset$n & sc.subset$r <= pt*sc.subset$n, ] # One-arm case
      sc.subset <- sc.subset[sc.subset$r >= 1 & sc.subset$r <= pt*sc.subset$n, ] # Try this for two-arm case -- interval [1, pt*Narm]
    }
    
    if(bounds=="wald"){
      # To incorporate Wald's bounds:
      denom <- log(pt/pc) - log((1-pt)/(1-pc))
      accept.null <- log((1-power)/(1-alpha)) / denom  + nposs * log((1-pc)/(1-pt))/denom
      accept.null <- floor(accept.null)
      
      reject.null <- log((power)/alpha) / denom  + nposs * log((1-pc)/(1-pt))/denom
      reject.null <- ceiling(reject.null)
      
      r.wald <- NULL
      ns.wald <- NULL
      for(i in 1:length(nposs)){
        r.wald <- c(r.wald, accept.null[i]:reject.null[i])
        ns.wald <- c(ns.wald, rep(nposs[i], length(accept.null[i]:reject.null[i])))
      }
      sc.subset <- data.frame(n=ns.wald, r=r.wald)
      sc.subset <- sc.subset[sc.subset$n - sc.subset$r >=2, ]
    }
  }
  
  # In case you want to specify values for r:
  if(!is.null(fixed.r))  {
    sc.subset <- sc.subset[sc.subset$r %in% fixed.r,]
  }
  
  ###### Find thetas for each possible {r, N} combn:
  
  
  mat.list <- vector("list", nrow(sc.subset))
  
  for(i in 1:nrow(sc.subset)){
    mat.list[[i]] <- findBlock2armUncurtailedMatrix(n=sc.subset[i,"n"], r=sc.subset[i,"r"], Bsize=Bsize, pat.cols=pat.cols.list[[paste(sc.subset$n[i])]], prob.vec=prob.vec)
  }
  
  store.all.thetas <- lapply(mat.list, function(x) {sort(unique(c(x))[unique(c(x)) <= 1])})
  
  
  ##### To cut down on computation, try cutting down the number of thetas used:
  ##### max.combns:=max. number of (theta0, theta1) combinations.
  ##### n.thetas*(n.thetas-1)/2 = n.combns, so if n.thetas > sqrt(2*max.combns), take out every other value, excluding 0 and 1.
  ##### Note: further below, more combns are removed if constraints on maxtheta0 and mintheta1 are specified.
  if(max.combns!=Inf){
    maxthetas <- sqrt(2*max.combns)
    for(i in 1:nrow(sc.subset))
    {
      while(length(store.all.thetas[[i]]) > maxthetas)
      {
        every.other.element <- rep(c(FALSE, TRUE), 0.5*(length(store.all.thetas[[i]])-2))
        store.all.thetas[[i]] <-  store.all.thetas[[i]][c(TRUE, every.other.element, TRUE)]
      }
    }
  }
  
  all.theta.combns <- lapply(store.all.thetas, function(x) {t(combn(x, 2)) })
  
  for(i in 1:nrow(sc.subset)){
    all.theta.combns[[i]] <- all.theta.combns[[i]][all.theta.combns[[i]][,2] >= mintheta1 & all.theta.combns[[i]][,1] <= maxtheta0, ] # Reduce number of combinations
    if(length(all.theta.combns[[i]])==2) all.theta.combns[[i]] <- matrix(c(0, 0.999, 0, 1), nrow=2, byrow=T) # To avoid a crash. See (*) below
    all.theta.combns[[i]] <- all.theta.combns[[i]][order(all.theta.combns[[i]][,2], decreasing=T),]
  }
  
  ############################ NOT USED FOR TWO-ARM CASE
  # ##### Matrix of coefficients: Probability of a SINGLE path leading to each point:
  # coeffs <- matrix(NA, ncol=nmax, nrow=nmax+1)
  # coeffs.pc <- coeffs
  # 
  # for(i in 1:(nmax+1)){
  #   coeffs[i, ] <- pt^(i-1) * q1^((2-i):(2-i+nmax-1))
  #   coeffs.pc[i, ] <- pc^(i-1) * q0^((2-i):(2-i+nmax-1))
  # }
  
  
  h.results.list <- vector("list", nrow(sc.subset)) # 
  
  pb <- txtProgressBar(min = 0, max = nrow(sc.subset), style = 3)
  
  
  k <- 1
  # Now, find the designs, looping over each possible {r, N} combination, and within each {r, N} combination, loop over all combns of {theta0, theta1}:
  for(h in 1:nrow(sc.subset)){
    #print(sc.subset[h,])
    h.results <- vector("list", nrow(all.theta.combns[[h]])) 
    
    current.theta.combns <- all.theta.combns[[h]] # Take just the theta0/1 combns for that design.
    # Don't need a matrix of all theta0 and theta1 combns -- potentially quicker to have theta0 as a vector (already defined), and the list can be a list of theta1 vectors:
    current.theta.combns <- data.table(current.theta.combns)
    current.theta.combns[, grp := .GRP, by = V2]
    setkey(current.theta.combns, grp)
    split.thetas <- current.theta.combns[, list(list(.SD)), by = grp]$V1
    theta0.list <- lapply(split.thetas, function(x) x[, 1])
    all.thetas <- rev(store.all.thetas[[h]])[-length(store.all.thetas[[h]])] # All theta1 values, decreasing, not including the final value, theta1=0.
    all.thetas <- all.thetas[all.thetas>=mintheta1]
    
    blank.mat <- matrix(NA, nrow=nrow(mat.list[[h]]), ncol=ncol(mat.list[[h]]))
    rownames(blank.mat) <- 0:(nrow(blank.mat)-1)
    
    zero.mat <- matrix(0, nrow=nrow(mat.list[[h]]), ncol=ncol(mat.list[[h]]))
    rownames(zero.mat) <- rownames(blank.mat)
    
    pat.cols.single <- pat.cols.list[[paste(sc.subset$n[h])]]
    
    for(i in 1:length(all.thetas)){ # For each theta1, 
      theta0s.current <- theta0.list[[i]] # theta0.list is a list of i vectors. The i'th vector in the list contains all possible values of theta0 for the i'th theta1 (stored as all.thetas[i])
      for(m in 1:nrow(theta0s.current)){
        #if(as.numeric(theta0s.current[m])<0.24  & as.numeric(theta0s.current[m])>0.23 & all.thetas[i]<0.74 & all.thetas[i]>0.73) browser()
        
        # print(paste(sc.subset$n[h], sc.subset$r[h], as.numeric(theta0s.current[m]), all.thetas[i]), q=F)
        h.results[[k]] <- find2armBlockOCs(n=sc.subset$n[h], r=sc.subset$r[h], Bsize=Bsize, theta0=as.numeric(theta0s.current[m]), theta1=all.thetas[i], mat=mat.list[[h]],
                                           power=power, alpha=alpha, pat.cols=pat.cols.single, prob.vec=prob.vec, prob.vec.p0=prob.vec.p0, blank.mat=blank.mat, zero.mat=zero.mat)
        k <- k+1
        # Add lines here: if power decreases below desired value, break:
        if(h.results[[k-1]][5] < power){
          break
        }
      }
    } # end of "i" loop
    
    setTxtProgressBar(pb, h)
    h.results.df <- do.call(rbind, h.results)
    
    if(!is.null(h.results.df)){
      # Remove all "skipped" results:
      colnames(h.results.df) <- c("n", "r", "block", "alpha", "power", "EssH0", "Ess", "theta0", "theta1", "eff.n")
      h.results.df <- h.results.df[!is.na(h.results.df[, "Ess"]),]
      h.results.list[[h]] <- h.results.df
    }
  } # End of "h" loop
  
  
  #  browser()
  
  
  full.results <- do.call(rbind, h.results.list)
  #if(length(full.results)==0) stop("There are no feasible designs for this combination of design parameters" , call. = FALSE)
  if(length(full.results)>0){
    # Discard all "inferior" designs:
    discard <- rep(NA, nrow(full.results))
    for(i in 1:nrow(full.results))
    {
      discard[i] <- sum(full.results[i, "EssH0"] > full.results[, "EssH0"] & full.results[i, "Ess"] > full.results[, "Ess"] & full.results[i, "n"] >= full.results[, "n"])
      #print(i)
    }
    
    subset.results <- full.results[discard==0,,drop=FALSE]
    
    
    # Remove duplicates:
    duplicates <- duplicated(subset.results[, c("n", "EssH0", "Ess"), drop=FALSE])
    admissible.ds <- subset.results[!duplicates,,drop=FALSE]
    admissible.ds$looks <- admissible.ds[,"eff.n"]/admissible.ds[,"block"]
    admissible.ds$pc <- rep(pc, nrow(admissible.ds))
    admissible.ds$pt <- rep(pt, nrow(admissible.ds))
    return(admissible.ds)
  }
}


findSCdes <- function(nmin,
                      nmax,
                      block.size,
                      pc,
                      pt,
                      alpha,
                      power,
                      maxtheta0=NULL,
                      mintheta1=0.7,
                      bounds=NULL,
                      fixed.r=NULL,
                      max.combns=1e6)
{
require(tcltk)
require(data.table)

Bsize <- block.size 

if(Bsize%%2!=0) stop("Block size must be an even number")

if((2*nmin)%%Bsize!=0) stop("2*nmin must be a multiple of block size")
if((2*nmax)%%Bsize!=0) stop("2*nmax must be a multiple of block size")

nposs <- seq(from=nmin, to=nmax, by=Bsize/2)

qc <- 1-pc
qt <- 1-pt

################ Function for finding the Prob(reponses on treatment + non-responses on control)=0, 1, 2,... Bsize:
findProbVec <- function(Bsize, pt=pt, qt=qt, pc=pc, qc=qc){
  prob.vec <- rep(NA, Bsize+1)
  for(i in 1:(Bsize+1)){
    positives <- i-1
    full.vec <- expand.grid(rep(list(0:1), Bsize))
    positive.mat <- full.vec[rowSums(full.vec) == positives,]
    negative.mat <- -1*(positive.mat-1)
    
    positive.vec <- rep(c(pt,qc), each=Bsize/2)
    negative.vec <- rep(c(qt,pc), each=Bsize/2)
    
    posneg.mat <- t(t(positive.mat)*positive.vec) + t(t(negative.mat)*negative.vec)
    prob.vec[i] <- sum(apply(posneg.mat, 1, prod))
  }
  if(sum(prob.vec)-1 > 1e-8) stop("Probabilities do not sum to 1.")
  prob.vec
}

################ Function for finding the uncurtailed CP matrix:
findBlock2armUncurtailedMatrix <- function(n, r, Bsize, pat.cols, prob.vec){

  cpmat <- matrix(3, ncol=2*n, nrow=min(n+r+Bsize+2, 2*n+1))
  rownames(cpmat) <- 0:(nrow(cpmat)-1)
  cpmat[(n+r+2):nrow(cpmat),] <- 1 
  cpmat[1:(n+r+1),2*n] <- 0 # Fail at end
  
  for(i in (n+r+1):1){  
    for(j in pat.cols){  # Only look every C patients (no need to look at final col)
      if(i-1<=j){ # Condition: Sm<=m
        cpmat[i,j] <- ifelse(test=j-(i-1) >= n-r+1, yes=0, no=sum(prob.vec*cpmat[i:(i+Bsize), j+Bsize])) 
        # IF success is not possible (i.e. [total no. of pats-Xa+Ya-Xb] >= n-r+1), THEN set CP to zero. Otherwise, calculate it based on "future" CPs.
      } 
    }
  }
  
  for(i in 3:nrow(cpmat)){
    cpmat[i, 1:(i-2)] <- NA
  }
  cpmat
}


prob.vec <- findProbVec(Bsize=Bsize, pt=pt, qt=qt, pc=pc, qc=qc)
prob.vec.p0 <- findProbVec(Bsize=Bsize, pt=pc, qt=qc, pc=pc, qc=qc)

pat.cols.list <- lapply(nposs, function(x) seq(from=2*x, to=Bsize, by=-Bsize)[-1])
names(pat.cols.list) <- nposs

if(is.null(maxtheta0)){
  maxtheta0 <- pt
}

r.list <- list()
for(i in 1:length(nposs))
{
  r.list[[i]] <- 0:(nposs[i]-2) # r values: 0 to nposs[i]-2
}

ns <- NULL

for(i in 1:length(nposs)){
  ns <- c(ns, rep(nposs[i], length(r.list[[i]])))
}

sc.subset <- data.frame(n=ns, r=unlist(r.list))

if(!is.null(bounds)){
  # Incorporate A'Hern's bounds:
  if(bounds=="ahern")  { 
    #sc.subset <- sc.subset[sc.subset$r >= pc*sc.subset$n & sc.subset$r <= pt*sc.subset$n, ] # One-arm case
    sc.subset <- sc.subset[sc.subset$r >= 1 & sc.subset$r <= pt*sc.subset$n, ] # Try this for two-arm case -- interval [1, pt*Narm]
  }
  
  if(bounds=="wald"){
    # Even better to incorporate Wald's bounds:
    denom <- log(pt/pc) - log((1-pt)/(1-pc))
    accept.null <- log((1-power)/(1-alpha)) / denom  + nposs * log((1-pc)/(1-pt))/denom
    accept.null <- floor(accept.null)
    
    reject.null <- log((power)/alpha) / denom  + nposs * log((1-pc)/(1-pt))/denom
    reject.null <- ceiling(reject.null)
    
    r.wald <- NULL
    ns.wald <- NULL
    for(i in 1:length(nposs)){
      r.wald <- c(r.wald, accept.null[i]:reject.null[i])
      ns.wald <- c(ns.wald, rep(nposs[i], length(accept.null[i]:reject.null[i])))
    }
    sc.subset <- data.frame(n=ns.wald, r=r.wald)
    sc.subset <- sc.subset[sc.subset$n - sc.subset$r >=2, ]
  }
}

# In case you want to specify values for r:
if(!is.null(fixed.r))  {
  sc.subset <- sc.subset[sc.subset$r %in% fixed.r,]
}
  
###### Find thetas for each possible {r, N} combn:
  

mat.list <- vector("list", nrow(sc.subset))

for(i in 1:nrow(sc.subset)){
  mat.list[[i]] <- findBlock2armUncurtailedMatrix(n=sc.subset[i,"n"], r=sc.subset[i,"r"], Bsize=Bsize, pat.cols=pat.cols.list[[paste(sc.subset$n[i])]], prob.vec=prob.vec)
}

store.all.thetas <- lapply(mat.list, function(x) {sort(unique(c(x))[unique(c(x)) <= 1])})


##### To cut down on computation, try cutting down the number of thetas used:
##### max.combns:=max. number of (theta0, theta1) combinations.
##### n.thetas*(n.thetas-1)/2 = n.combns, so if n.thetas > sqrt(2*max.combns), take out every other value, excluding 0 and 1.
##### Note: further below, more combns are removed if constraints on maxtheta0 and mintheta1 are specified.
if(max.combns!=Inf){
  maxthetas <- sqrt(2*max.combns)
  for(i in 1:nrow(sc.subset))
  {
    while(length(store.all.thetas[[i]]) > maxthetas)
    {
      every.other.element <- rep(c(FALSE, TRUE), 0.5*(length(store.all.thetas[[i]])-2))
      store.all.thetas[[i]] <-  store.all.thetas[[i]][c(TRUE, every.other.element, TRUE)]
    }
  }
}
  
############################ NOT USED FOR TWO-ARM CASE
  # ##### Matrix of coefficients: Probability of a SINGLE path leading to each point:
  # coeffs <- matrix(NA, ncol=nmax, nrow=nmax+1)
  # coeffs.pc <- coeffs
  # 
  # for(i in 1:(nmax+1)){
  #   coeffs[i, ] <- pt^(i-1) * q1^((2-i):(2-i+nmax-1))
  #   coeffs.pc[i, ] <- pc^(i-1) * q0^((2-i):(2-i+nmax-1))
  # }

  
  h.results.list <- vector("list", nrow(sc.subset)) # 
  
  pb <- txtProgressBar(min = 0, max = nrow(sc.subset), style = 3)
  

  # Now, find the designs, looping over each possible {r, N} combination, and within each {r, N} combination, loop over all combns of {theta0, theta1}:
  for(h in 1:nrow(sc.subset)){
    k <- 1
    #print(sc.subset[h,])
    
    ########### START 2D BISECTION
    
    theta0.vec <- store.all.thetas[[h]][store.all.thetas[[h]]<=maxtheta0]
    theta1.vec <- store.all.thetas[[h]][store.all.thetas[[h]]>=mintheta1]
     
    h.results <- vector("list", length(theta0.vec)*length(theta1.vec)) 

    blank.mat <- matrix(NA, nrow=nrow(mat.list[[h]]), ncol=ncol(mat.list[[h]]))
    rownames(blank.mat) <- 0:(nrow(blank.mat)-1)
      
    zero.mat <- matrix(0, nrow=nrow(mat.list[[h]]), ncol=ncol(mat.list[[h]]))
    rownames(zero.mat) <- rownames(blank.mat)
    
    # Bounds for theta0:
    a0 <- 1
    b0 <- length(theta0.vec)
    d0 <- ceiling((b0-a0)/2)
    # Bounds for theta1:
    a1 <- 1
    b1 <- length(theta1.vec)
    d1 <- ceiling((b1-a1)/2)
    
    pat.cols.single <- pat.cols.list[[paste(sc.subset$n[h])]]
    
    mintheta0 <- NA
    maxtheta1 <- NA
    while(min((b0-a0),(b1-a1))>1 & is.na(mintheta0)){ # Break/move on when bisection method fails to find anything OR when final feasible design is found.
       # print(paste(theta0.vec[d0], theta1.vec[d1]), q=F)
        output <- find2armBlockOCs(n=sc.subset$n[h], r=sc.subset$r[h], Bsize=Bsize, theta0=theta0.vec[d0], theta1=theta1.vec[d1], mat=mat.list[[h]],  power=power, alpha=alpha,
                                   pat.cols=pat.cols.single, prob.vec=prob.vec, prob.vec.p0=prob.vec.p0, blank.mat=blank.mat, zero.mat=zero.mat)

       if(!is.na(output[6])){ # If ESS is not NA, then design IS feasible, and do:
          feasible <- TRUE
          maxtheta1 <- theta1.vec[d1]
          while((feasible==TRUE) & d0<length(theta0.vec)){
              d0 <- d0+1
              h.results[[k]] <- find2armBlockOCs(n=sc.subset$n[h], r=sc.subset$r[h], Bsize=Bsize, theta0=theta0.vec[d0], theta1=maxtheta1, mat=mat.list[[h]],  power=power, alpha=alpha,
                                         pat.cols=pat.cols.single, prob.vec=prob.vec, prob.vec.p0=prob.vec.p0, blank.mat=blank.mat, zero.mat=zero.mat)
              feasible <- !is.na(h.results[[k]][6])
              k <- k+1
          } # Once the final feasible design for the given theta0/1 is found (or we reach the largest theta0), record theta0 and make it a limit:
          mintheta0 <- theta0.vec[d0-1]
        } else { # If design isn't feasible, decrease theta0, increase theta1 and test again: 
           b0 <- d0
           a1 <- d1
           d0 <- a0 + floor((b0-a0)/2)
           d1 <- a1 + floor((b1-a1)/2)
       }
    }
    
    if(!is.na(mintheta0)){ # If at least one feasible design was found, then mintheta0 exists, and we search over all theta0/1 combinations subject to the new limits we have just created:
      
     # print(paste(mintheta0, maxtheta1, q=F))

      theta0.vec <- theta0.vec[theta0.vec>=mintheta0]
      theta1.vec <- theta1.vec[theta1.vec<=maxtheta1]
      for(i in 1:length(theta1.vec)){
        for(j in 1:length(theta0.vec)){
          #  print(paste(theta0.vec[i], theta1.vec[j]))
          h.results[[k]] <- find2armBlockOCs(n=sc.subset$n[h], r=sc.subset$r[h], Bsize=Bsize, theta0=theta0.vec[j], theta1=theta1.vec[i], mat=mat.list[[h]],
                             power=power, alpha=alpha, pat.cols=pat.cols.single, prob.vec=prob.vec, prob.vec.p0=prob.vec.p0, blank.mat=blank.mat, zero.mat=zero.mat)
          
          k <- k+1
        }
      }
    } # if no feasible designs found, do nothing and let loop end.

    setTxtProgressBar(pb, h)
    
    h.results.df <- do.call(rbind, h.results)
    
    if(!is.null(h.results.df)){
      # Remove all "skipped" results:
      colnames(h.results.df) <- c("n", "r", "block", "alpha", "power", "EssH0", "Ess", "theta0", "theta1", "eff.n")
      h.results.df <- h.results.df[!is.na(h.results.df[, "Ess"]),]
      if(nrow(h.results.df)>0){
        # Remove dominated and duplicated designs:
        discard <- rep(NA, nrow(h.results.df))
        for(i in 1:nrow(h.results.df)){
          discard[i] <- sum(h.results.df[i, "EssH0"] > h.results.df[, "EssH0"] & h.results.df[i, "Ess"] > h.results.df[, "Ess"] & h.results.df[i, "n"] >= h.results.df[, "n"])
        }
        h.results.df <- h.results.df[discard==0,, drop=FALSE]
        
        
        #if(is.matrix(h.results.df)){ # i.e. if there is more than one design (if not, h.results.df is a vector)
        # duplicates <- duplicated(h.results.df[, c("n", "Ess", "EssH0"), drop=FALSE])
        # h.results.df <- h.results.df[!duplicates,, drop=FALSE]
        # }
        h.results.list[[h]] <- h.results.df
      }
    }
  } # End of "h" loop
  
  
  full.results <- do.call(rbind, h.results.list)
  #if(length(full.results)==0) stop("There are no feasible designs for this combination of design parameters" , call. = FALSE)
  if(length(full.results)>0){
    # Discard all "inferior" designs:
    discard <- rep(NA, nrow(full.results))
    for(i in 1:nrow(full.results))
    {
      discard[i] <- sum(full.results[i, "EssH0"] > full.results[, "EssH0"] & full.results[i, "Ess"] > full.results[, "Ess"] & full.results[i, "n"] >= full.results[, "n"])
      #print(i)
    }
    
    subset.results <- full.results[discard==0,,drop=FALSE]
    
    
    # Remove duplicates:
    duplicates <- duplicated(subset.results[, c("n", "EssH0", "Ess"), drop=FALSE])
    admissible.ds <- subset.results[!duplicates,,drop=FALSE]
    admissible.ds$looks <- admissible.ds[,"eff.n"]/admissible.ds[,"block"]
    admissible.ds$pc <- rep(pc, nrow(admissible.ds))
    admissible.ds$pt <- rep(pt, nrow(admissible.ds))
    return(admissible.ds)
  }
}


findN1N2R1R2twoarm <- function(nmin, nmax, e1=FALSE){
    nposs <- nmin:nmax
    n1.list <- list()
    n2.list <- list()
    
    for(i in 1:length(nposs)){
      n1.list[[i]] <- 1:(nposs[i]-1)
      n2.list[[i]] <- nposs[i]-n1.list[[i]]
    }
    
    # All possibilities together:
    n1 <- rev(unlist(n1.list))
    n2 <- rev(unlist(n2.list))
    n <- n1 + n2
    ns <- cbind(n1, n2, n)
    
    ################################ FIND COMBNS OF R1 AND R ###############################
    
    r1.list <- vector("list")
    ns.list <- vector("list")
    for(i in 1:nrow(ns)){
      r1.list[[i]] <- -n1[i]:n1[i] # r1 values: -n1 to n1, for each possible n1
      #ns.list[[i]] <- 
    }
    
    rownames(ns) <- 1:nrow(ns)
    ns <- ns[rep(row.names(ns), sapply(r1.list, length)), ] # duplicate each row so that there are sufficient rows for each r1 value
    ns <- cbind(ns, unlist(r1.list))
    colnames(ns)[4] <- "r1"
    
    ######### Add possible r values:
    r.list1 <- apply(ns, 1, function(x) {(x["r1"]-x["n2"]):x["n"]})  # r must satisfy r > r1 and r < n. Also, number of responses required in stage 2 (r2-r1) must be at most n2
    
    how.many.rs <- sapply(r.list1, length)
    
    row.names(ns) <- 1:nrow(ns)
    ns <- ns[rep(row.names(ns), how.many.rs), ] # duplicate each row a certain number of times
    ns <- cbind(ns, unlist(r.list1))
    colnames(ns)[5] <- "r2"
    
    ### Finally, add e1 for stopping for benefit:
    
    if(e1==TRUE) 
    {

    } else {
      rownames(ns) <- 1:nrow(ns)
      ns <- data.frame(ns)
    }
    
    return(ns)
}  


findCarstenChenTypeITypeIIRmRows <- function(nr.list, pc, pt, runs, alpha, power, seed, method){
   
  set.seed(seed)
  
  ########### Function for single row: Carsten #############
  carstenSim <- function(h0, n1, n, a1, r2, pc, pt, runs){
  
  if(h0==TRUE){
    pt <- pc
  } 
    
  n2 <- n-n1
  nogo <- 0
  go <- 0
  ss <- rep(NA, runs)
  
  all.pairs <- rbinom(runs*n, 1, prob=pt) - rbinom(runs*n, 1, prob=pc)
  pairs.mat <- matrix(all.pairs, nrow=runs, ncol=n, byrow=TRUE)
  
  for(i in 1:runs){
    pair <- pairs.mat[i, ]
    successes <- 0
    fails <- 0
    y <- 0
    j <- 1

    ### Stage 1
    while(y<n1 & successes<a1 & fails<n1-a1+1){
      if(pair[j]==1){
        successes <- successes+1
      } else {
        fails <- fails+1
      }
      y <- y+1
      j <- j+1
    }
    
    ### Trial fails at stage 1:
    if(fails==n1-a1+1){
      nogo <- nogo+1
      ss[i] <- 2*y
    } else { 
      ### Trial does not fail at stage 1 -- recruit the remaining participants until curtailment or end:
      while(y<n & successes<r2 & fails<n1+n2-r2+1){
        if(pair[j]==1){
          successes <- successes+1
        } else {
          fails <- fails+1
        }
        y <- y+1
        j <- j+1
      }
      ### Trial fails at stage 2:
      if(fails==n1+n2-r2+1){
        #print("fail at stage 2", q=F)
        nogo <- nogo+1
      } else { 
        go <- go+1
      }
      ss[i] <- 2*y
    }
  }
  return(c(n1, n, a1, r2, go/runs, mean(ss)))
  }
########### End of function for single row #############
  
########### Function for single row: Chen #############
  chenSim <- function(h0, n1, n, a1, r2, pc, pt, runs){
    
    n2 <- n-n1
    
    # Stopping rules for S1 and S2:
    s1.nogo <- n1-a1+1
    s2.go <- n+r2
    s2.nogo <- n-r2+1
    
    # h0: Set TRUE to estimate type I error and ESS|pt=pc, set to FALSE for power and ESS|pt=pt
    if(h0==TRUE){
      pt <- pc
    } 
    
    # Simulate all successes together, on trt and on control. "Success" means reponse if on trt, non-response if on control:
    trt <- rbinom(n*runs, 1, prob=pt)
    con <- rbinom(n*runs, 1, prob=1-pc)
    
    ##### Build matrix of successes, both stage 1 and stage 2 #####
    # Allocate pats to trt or control. Note: Balance only required by end of trial.
    alloc <- vector("list", runs)
    n.times.i.minus.1 <- n*((1:runs)-1)
    success.s12 <- matrix(rep(0, 2*n*runs), nrow=runs)
    
    # TRUE for TREATMENT, FALSE for CONTROL:
    for(i in 1:runs){
      alloc[[i]] <- sample(rep(c(T, F), n), size=2*n, replace=F)
      s.index <- (n.times.i.minus.1[i]+1):(n.times.i.minus.1[i]+n)
      success.s12[i, alloc[[i]]] <-  trt[s.index]
      success.s12[i,!alloc[[i]]] <-  con[s.index]
    }
    
    success <- success.s12
    failure <- -1*(success-1)
    
    # Cumulative successes and failures over time:
    success.cum <- t(apply(success, 1, cumsum))
    failure.cum <- t(apply(failure, 1, cumsum))
    # Stage 1 only:
    success.s1.cum <- success.cum[,1:(2*n1)]
    failure.s1.cum <- failure.cum[,1:(2*n1)]
    
    # Split into "curtailed during S1" and "not curtailed during S1". Note: curtail for no go only.
    curtailed.s1.bin <- apply(failure.s1.cum, 1, function(x) any(x==s1.nogo)) 
    curtailed.s1.index <- which(curtailed.s1.bin) # Index of trials/rows that reach the S1 no go stopping boundary
    curtailed.s1.subset <- failure.s1.cum[curtailed.s1.index, , drop=FALSE]
    # Sample size of trials curtailed at S1:
    s1.curtailed.ss <- apply(curtailed.s1.subset, 1, function(x) which.max(x==s1.nogo))
    
    ########## All other trials progress to S2. Subset these:
    success.cum.nocurtail.at.s1 <- success.cum[-curtailed.s1.index, , drop=FALSE]
    failure.cum.nocurtail.at.s1 <- failure.cum[-curtailed.s1.index, , drop=FALSE]
    
    # Trials/rows that reach the S2 go stopping boundary (including trials that continue to the end):
    s2.go.bin <- apply(success.cum.nocurtail.at.s1, 1, function(x) any(x==s2.go))
    s2.go.index <- which(s2.go.bin)
    # Sample size of trials with a go decision:
    s2.go.ss <- apply(success.cum.nocurtail.at.s1[s2.go.index, , drop=FALSE], 1, function(x) which.max(x==s2.go))
    # Sample size of trials with a no go decision, conditional on not stopping in S1:
    s2.nogo.ss <- apply(failure.cum.nocurtail.at.s1[-s2.go.index, , drop=FALSE], 1, function(x) which.max(x==s2.nogo))
    
    ess <- sum(s1.curtailed.ss, s2.go.ss, s2.nogo.ss)/runs
    prob.reject.h0 <- length(s2.go.ss)/runs
    prob.accept.h0 <- (length(s2.nogo.ss)+length(s1.curtailed.ss))/runs
    
    return(c(n1, n, a1, r2, prob.reject.h0, ess))
  }
########### End of function for single row ############
  
  
output <- vector("list", nrow(nr.list))

# n1, n, a1/r1 are the same for each row of the data frame:
n1 <- nr.list[,"n1"][1]
n <- nr.list[,"n"][1]
a1 <- nr.list[,"r1"][1]
r2.vec <- nr.list[,"r2"]

# Run simulations and keep only {n1,n,a1,r2} combns that are feasible in terms of power:
if(method=="carsten"){
  for(i in 1:nrow(nr.list)){
    output[[i]] <- carstenSim(h0=FALSE, n1=n1, n=n, a1=a1, r2=r2.vec[i], pc=pc, pt=pt, runs=runs)
    if(output[[i]][5]<power){ # stop as soon as power drops below fixed value (ie becomes unfeasible) and remove that row:
      output[[i]] <- NULL
      break
    }
  }
} else {
  for(i in 1:nrow(nr.list)){
    output[[i]] <- chenSim(h0=FALSE, n1=n1, n=n, a1=a1, r2=r2.vec[i], pc=pc, pt=pt, runs=runs)
    if(output[[i]][5]<power){ # stop as soon as power drops below fixed value (ie becomes unfeasible) and remove that row:
      output[[i]] <- NULL
      break
    }
  }
}

output <- do.call(rbind, output)


if(!is.null(output)){
  colnames(output) <- c("n1", "n", "r1", "r2", "pwr", "Ess")
  output <- subset(output, output[,"pwr"]>=power)
# Now type I error:
  typeIoutput <- vector("list", nrow(output))
  if(method=="carsten"){
    for(i in 1:nrow(output)){
      typeIerr <- 0
      # Reverse order of r2 values to start with greatest value and decrease, so that type I error increases the code proceeds:
      reversed.r2 <- rev(output[,"r2"])
      for(i in 1:nrow(output)){
        typeIoutput[[i]] <- carstenSim(h0=TRUE, n1=n1, n=n, a1=a1, r2=reversed.r2[i], pc=pc, pt=pt, runs=runs)
        if(typeIoutput[[i]][5]>alpha){ # stop as soon as type I error increases above fixed value (ie becomes unfeasible)and remove that row:
          typeIoutput[[i]] <- NULL
          break
        }
      }
    }
  }  else{
    for(i in 1:nrow(output)){
      typeIerr <- 0
      # Reverse order of r2 values to start with greatest value and decrease, so that type I error increases the code proceeds:
      reversed.r2 <- rev(output[,"r2"])
      for(i in 1:nrow(output)){
        typeIoutput[[i]] <- chenSim(h0=TRUE, n1=n1, n=n, a1=a1, r2=reversed.r2[i], pc=pc, pt=pt, runs=runs)
        if(typeIoutput[[i]][5]>alpha){ # stop as soon as type I error increases above fixed value (ie becomes unfeasible)and remove that row:
          typeIoutput[[i]] <- NULL
          break
        }
      }
    }
  }
} else{ # If there are no designs with pwr >= power, stop and return NULL:
  return(output)
  }

typeIoutput <- do.call(rbind, typeIoutput)

# If there are feasible designs, merge power and type I error results, o/w stop:
if(!is.null(typeIoutput)){
  colnames(typeIoutput) <- c("n1", "n", "r1", "r2", "typeIerr", "EssH0")
  all.results <- merge(output, typeIoutput, all=FALSE)
} else{
  return(typeIoutput)
}

# # Subset to feasible results:
# subset.results <- all.results[all.results[,"typeIerr"]<=alpha & all.results[,"pwr"]>=power, ]
# 
# if(nrow(subset.results)>0){
#   # Discard all "inferior" designs:
#   discard <- rep(NA, nrow(subset.results))
#   for(i in 1:nrow(subset.results)){
#    discard[i] <- sum(subset.results[i, "EssH0"] > subset.results[, "EssH0"] & subset.results[i, "Ess"] > subset.results[, "Ess"] & subset.results[i, "n"] >= subset.results[, "n"])
#    #print(i)
#   }
#   subset.results <- subset.results[discard==0,,drop=FALSE]
# }
#   return(subset.results)
return(all.results)
}


 findSingle2arm2stageJungDesignFast <- function(n1, n2, n, a1, r2, p0, p1, alpha, power){
   
   #print(paste(n, n1, n2), q=F)
   
   k1 <- a1:n1
   
    y1.list <- list()
    for(i in 1:length(k1)){
      y1.list[[i]] <- max(0, -k1[i]):(n1-max(0, k1[i]))
    }
    
    k1 <- rep(k1, sapply(y1.list, length))
    y1 <- unlist(y1.list)
    
    combns <- cbind(k1, y1)
    colnames(combns) <- c("k1", "y1")
    rownames(combns) <- 1:nrow(combns)
    
    k2.list <- vector("list", length(k1))
    for(i in 1:length(k1)){
      k2.list[[i]] <- (r2-k1[i]):n2
    }
    
    combns2 <- combns[rep(row.names(combns), sapply(k2.list, length)), , drop=FALSE] # duplicate each row so that there are sufficient rows for each a1 value
    k2 <- unlist(k2.list)
    combns2 <- cbind(combns2, k2)
    rownames(combns2) <- 1:nrow(combns2)
    
    y2.list <- vector("list", length(k2))
    for(i in 1:length(k2)){
      current.k2 <- -k2[i]
      y2.list[[i]] <- max(0, current.k2):(n2-max(0, current.k2))
    }
    y2 <- unlist(y2.list)
    
    combns3 <- combns2[rep(row.names(combns2), sapply(y2.list, length)), , drop=FALSE] # duplicate each row so that there are sufficient rows for each a1 value
    all.combns <- cbind(combns3, y2)
    
    # Convert to vectors for speed:
    
    k1.vec <- all.combns[,"k1"]
    y1.vec <- all.combns[,"y1"]
    k2.vec <- all.combns[,"k2"]
    y2.vec <- all.combns[,"y2"]
    
    # Easier to understand, but slower:
     part1 <- choose(n1, y1.vec)*p0^y1.vec*(1-p0)^(n1-y1.vec) * choose(n2, y2.vec)*p0^y2.vec*(1-p0)^(n2-y2.vec)
     typeIerr <- sum(part1 * choose(n1, k1.vec+y1.vec)*p0^(k1.vec+y1.vec)*(1-p0)^(n1-(k1.vec+y1.vec)) * choose(n2, k2.vec+y2.vec)*p0^(k2.vec+y2.vec)*(1-p0)^(n2-(k2.vec+y2.vec)))
     pwr <- sum(part1 * choose(n1, k1.vec+y1.vec)*p1^(k1.vec+y1.vec)*(1-p1)^(n1-(k1.vec+y1.vec)) * choose(n2, k2.vec+y2.vec)*p1^(k2.vec+y2.vec)*(1-p1)^(n2-(k2.vec+y2.vec)))
    
    # Harder to understand, but faster:
    # q0 <- 1-p0
    # q1 <- 1-p1
    # n1.minus.y1 <- n1-y1.vec
    # n2.minus.y2 <- n1-y1.vec
    # k1.plus.y1 <- k1.vec+y1.vec
    # k2.plus.y2 <- k2.vec+y2.vec
    # n1.minus.k1.and.y1 <- n1-k1.plus.y1
    # n2.minus.k2.and.y2 <- n2-k2.plus.y2
    # choose.n1.k1.plus.y1 <- choose(n1, k1.plus.y1)
    # choose.n2.k2.plus.y2 <- choose(n2, k2.plus.y2)
    # 
    # part1 <- choose(n1, y1.vec)*p0^y1.vec*q0^n1.minus.y1 * choose(n2, y2.vec)*p0^y2.vec*q0^n2.minus.y2 * choose.n1.k1.plus.y1 * choose.n2.k2.plus.y2
    # typeIerr <- sum(part1 * p0^k1.plus.y1*q0^n1.minus.k1.and.y1 * p0^k2.plus.y2*q0^n2.minus.k2.and.y2)
    # pwr <- sum(part1 * p1^k1.plus.y1*q1^n1.minus.k1.and.y1 * p1^k2.plus.y2*q1^n2.minus.k2.and.y2)
    
    
    
    # Find ESS under H0 and H1:
    if(typeIerr<=alpha & pwr>=power){
      k11 <- -n1:(a1-1)
      y11.list <- vector("list", length(k11))
      for(i in 1:length(k11)){
        y11.list[[i]] <- max(0, -k11[i]):(n1-max(0, k11[i]))
      }
      k11.vec <- rep(k11, sapply(y11.list, length))
      y11.vec <- unlist(y11.list)

      petH0 <- sum(choose(n1, y11.vec)*p0^y11.vec*(1-p0)^(n1-y11.vec) * choose(n1, k11.vec+y11.vec)*p0^(k11.vec+y11.vec)*(1-p0)^(n1-(k11.vec+y11.vec)))
      petH1 <- sum(choose(n1, y11.vec)*p1^y11.vec*(1-p1)^(n1-y11.vec) * choose(n1, k11.vec+y11.vec)*p1^(k11.vec+y11.vec)*(1-p1)^(n1-(k11.vec+y11.vec)))

      # choose.n1.y11 <- choose(n1, y11.vec)
      # n1.minus.y11 <- n1-y11.vec
      # choose.k11.y11 <- choose(n1, k11.vec+y11.vec)
      # k11.y11 <- k11.vec+y11.vec
      # n1.minus.k11.y11 <- n1-k11.y11
      # 
      # pet.part1 <- choose.n1.y11 * choose.k11.y11
      # petH0 <- sum(pet.part1 * p0^y11.vec*q0^n1.minus.y11 * p0^k11.y11*q0^n1.minus.k11.y11)
      # petH1 <- sum(pet.part1 * p1^y11.vec*q1^n1.minus.y11 * p1^k11.y11*q1^n1.minus.k11.y11)

      essH0 <- n1*petH0 + n*(1-petH0)
      essH1 <- n1*petH1 + n*(1-petH1)
      
      return(c(n1, n2, n, a1, r2, typeIerr, pwr, essH0, essH1))
    } else {
        return(c(n1, n2, n, a1, r2, typeIerr, pwr, NA, NA))
      }
 }
 
 
 
######## Find stopping boundaries for one design #########
# The function findBounds can be used to find stopping boundaries for an SC design.
 
 findProbVec <- function(Bsize, pt=pt, qt=qt, pc=pc, qc=qc){
   prob.vec <- rep(NA, Bsize+1)
   for(i in 1:(Bsize+1)){
     positives <- i-1
     full.vec <- expand.grid(rep(list(0:1), Bsize))
     positive.mat <- full.vec[rowSums(full.vec) == positives,]
     negative.mat <- -1*(positive.mat-1)
     
     positive.vec <- rep(c(pt,qc), each=Bsize/2)
     negative.vec <- rep(c(qt,pc), each=Bsize/2)
     
     posneg.mat <- t(t(positive.mat)*positive.vec) + t(t(negative.mat)*negative.vec)
     prob.vec[i] <- sum(apply(posneg.mat, 1, prod))
   }
   if(sum(prob.vec)-1 > 1e-8) stop("Probabilities do not sum to 1.")
   prob.vec
 }
 
 
 findBlockCP <- function(n, r, Bsize, pc, pt, theta0, theta1){
   pat.cols <- seq(from=2*n, to=2, by=-Bsize)[-1]
   qc <- 1-pc
   qt <- 1-pt
   prob.vec <- findProbVec(Bsize=Bsize,
                           pt=pt,
                           qt=qt,
                           pc=pc,
                           qc=qc)
   # CREATE UNCURTAILED MATRIX
   mat <- matrix(3, ncol=2*n, nrow=min(n+r+Bsize+2, 2*n+1))
   rownames(mat) <- 0:(nrow(mat)-1)
   mat[(n+r+2):nrow(mat),] <- 1 
   mat[1:(n+r+1),2*n] <- 0 # Fail at end
   for(i in (n+r+1):1){  
     for(j in pat.cols){  # Only look every C patients (no need to look at final col)
       if(i-1<=j){ # Condition: Sm<=m
         #    browser()
         #    print(paste("Rows:", i:(i+Bsize), ", Columns: ", j+Bsize, sep=""))
         #    print(mat[i:(i+Bsize), j+Bsize])
         mat[i,j] <- ifelse(test=j-(i-1) > n-r+1, yes=0, no=sum(prob.vec*mat[i:(i+Bsize), j+Bsize])) 
         # IF success is not possible (i.e. [total no. of pats-Xa+Ya-Xb] > n-r+1), THEN set CP to zero. Otherwise, calculate it based on "future" CPs.
       } 
     }
   }
   for(i in 3:nrow(mat)){
     mat[i, 1:(i-2)] <- NA
   }
   uncurt <- mat
   ### CREATE CURTAILED MATRIX
   for(i in (n+r+1):1){  
     for(j in pat.cols){  # Only look every Bsize patients (no need to look at final col)
       if(i-1<=j){ # Condition: Sm<=m
         newcp <- sum(prob.vec*mat[i:(i+Bsize), j+Bsize])
         if(newcp > theta1) mat[i,j] <- 1
         if(newcp < theta0) mat[i,j] <- 0
         if(newcp <= theta1 & newcp >= theta0) mat[i,j] <- newcp
       } 
     }
   }
   return(mat)
 }
 
 

 findBounds <- function(output){
   Bsize <- output$block
   mat <- findBlockCP(n=output$n,
                      r=output$r,
                      Bsize=output$block,
                      pc=output$pc,
                      pt=output$pt,
                      theta0=output$theta0,
                      theta1=output$theta1)
   boundaries <- matrix(NA, nrow=2, ncol=ncol(mat)/Bsize)
   rownames(boundaries) <- c("lower", "upper")
   interims <- seq(from=Bsize, to=ncol(mat), by=Bsize)
   colnames(boundaries) <- paste(interims)
   for(i in 1:length(interims)){
     j <- interims[i]
     lower <- if (any(mat[,j]==0, na.rm=TRUE) ) max(which(mat[,j]==0))-1 else NA
     upper <- if (any(mat[,j]==1, na.rm=TRUE) ) which.max(mat[,j])-1 else NA
     # -1 terms to account for the fact that row 1 is equivalent to zero successes.
     boundaries[, i] <- c(lower, upper) 
   }
   return(boundaries)
 }
 
